# Supplementary material for: Temporal Trends and Outcomes of Amyloidosis in Korea: A 14-Year Nationwide Cohort Study
Source: J Clin Med. 2025 Dec 31;15(1):313. doi: 10.3390/jcm15010313 (PMC12786907; doi:10.3390/jcm15010313)
Supplement: Supplementary file 1 [file jcm-15-00313-s001.zip]

Archive with 1 entries (1 files):
- jcm-4059308-supplementary.pdf
